# Supplementary material for: Subsidies versus intellectual property rights when innovators operate in two markets
Source: PLoS One. 2023 Apr 24;18(4):e0284880. doi: 10.1371/journal.pone.0284880 (PMC10124861; doi:10.1371/journal.pone.0284880)
Supplement: S1 File — This file contains the R-code to produce the results of the application example. The code is annotated. (R) [file pone.0284880.s001.R]

### parameters

# first market (e.g. digital music, records market)

psi <- 2 # elevation of the (inverse) demand curve; psi must be greater than cost for the market to make sense
phi <- 1 # slope of the (inverse) demand curve, positively defined (i.e. positive number: regular downward slope)

cost <- 0 # constant marginal cost

# to get to a traded quantity of 1 in the IPP case, it must be psi - cost = 2 * phi. 
# with psi = 2, phi = 1 [and cost = 0] we get in addition that the price obtained for music in the status quo is equal to 1. 
# this also results in a demand elasticity of (negative) 1. 


# second market (e.g. live music)

gamma <- 4.4 # elevation of the (inverse) demand curve    
eta <- 0.2 # slope of the (inverse) demand curve, positively defined (i.e. positive number: regular downward slope)

theta <- 1 # elevation of the marginal cost curve; theta must be smaller than gamma for the market to make sense
epsilon <- 3 # slope of the marginal cost curve 
# if gammma = epsilon + 2 eta + theta , the sold quantity in the second market (in case 1 with IPP, thus without subsidy) is normalized to 1


# function to calculate difference in total welfare

TW_diff <- function(psi_v, phi_v, cost_v, gamma_v, eta_v, theta_v, epsilon_v, m_v){
  interim_m_fraction <- eta_v * ((1 + m_v) * gamma_v - theta_v) / (epsilon_v + 2 * eta_v * (1 + m_v)) 

  part_1 <- (psi_v - cost_v)^2 / (8 * phi_v) 
  part_2a <- ((1 + m_v) * gamma_v - theta_v) / (epsilon_v + 2 * eta_v * (1 + m_v)) 
  part_2b <- ( (1 - m_v) * gamma_v + (1 + 2 * m_v) * interim_m_fraction - theta_v) / 2 
  part_3 <- eta_v / 2 * ((gamma_v - theta_v) / (epsilon_v + 2 * eta_v))^2 
  part_4 <- (gamma_v - theta_v)^2 / (2 * (epsilon_v + 2 * eta_v)) 
  
  Welfare_diff <- part_1 + part_2a * part_2b - part_3 - part_4
  
  return(Welfare_diff)
}


# function to calculate difference in producer surplus

PS_diff <- function(psi_v, phi_v, cost_v, gamma_v, eta_v, theta_v, epsilon_v, m_v){
  
  part_1 <- ((1+m_v) * gamma_v - theta_v)^2 / (2 * (epsilon_v + 2 * eta_v * (1 + m_v)))
  part_2 <- (psi_v - cost_v)^2 / (4 * phi_v)
  part_3 <- (gamma_v - theta_v)^2 / (2 * (epsilon_v + 2 * eta_v))
  
  prod_sup_dif <- part_1 - part_2 - part_3
  
  return(prod_sup_dif)
}


# now plot producer surplus difference

# setwd("...") if not started from the original directory...
pdf(file="producer_surp.pdf",height=4,width=6)

vec <- seq(0,0.4,0.0001)
PS_diff_vec <- PS_diff(psi, phi, cost, gamma, eta, theta, epsilon, m=vec)
plot(vec,PS_diff_vec,type="l",lwd=2,xlab="m",ylab="Difference in producer surplus") ### a high gamma or a low epsilon help to bring this soon to positive territory
abline(h=0, lty=2)

dev.off()


# At which value of the subsidy m does the producer surplus turn positive?
index_zero <- min(which(PS_diff_vec>0)) ## where does PS turn positive?
m_intersect <- vec[index_zero] # this is the value of m
m_intersect


# now plot welfare difference

pdf(file="total_welf.pdf",height=4,width=6)

vec <- seq(0,0.4,0.0001)
TW_diff_vec <- TW_diff(psi, phi, cost, gamma, eta, theta, epsilon, m=vec)

plot(vec,TW_diff_vec,type="l",lwd=2,xlab="m",ylab="Difference in total welfare") ### a low eta (or eta to epsilon ratio) seems key to get a nice inverse-U shape!
polygon(c(m_intersect,1,1,m_intersect), c(0.5,0.5,0,0), col="blue", density = 10, angle = 45, border=0,lwd=0.5)
text(x=0.325, y = 0.475, labels = "feasible region", adj = NULL, vfont = NULL, cex = 1.25, col = "blue", font = NULL)

dev.off()


# At which point is total welfare maximal?

index_max <- which(TW_diff_vec == max(TW_diff_vec))
index_max
m_max_TW <- vec[index_max]
m_max_TW


# At which point is total welfare zero?

vec2 <- seq(0,2,0.0001)
TW_diff_vec2 <- TW_diff(psi, phi, cost, gamma, eta, theta, epsilon, m=vec2)
index_zero_w <- min(which(TW_diff_vec2<0)) ## where does TW turn negative?
m_tw_neg <- vec2[index_zero_w] # this is the value of m
m_tw_neg
